# Supplementary material for: The first Nearctic record of the genus Neocheiridium (Pseudoscorpiones: Cheiridiidae), with description of Neocheiridium gullahorum sp. n
Source: Biodivers Data J. 2020 Jan 24;8:e48278. doi: 10.3897/BDJ.8.e48278 (PMC6994425; doi:10.3897/BDJ.8.e48278)
Supplement: XML Treatment for Neocheiridium gullahorum [file BDJ.8.e48278-treatment1.xml]

<!DOCTYPE tp:taxon-treatment
  PUBLIC "-//TaxonX//DTD Taxonomic Treatment Publishing DTD v0 20100105//EN" "tax-treatment-NSO.dtd">
<tp:taxon-treatment xmlns:tp="http://www.plazi.org/taxpub"><tp:treatment-meta><mixed-citation publication-type="journal"><person-group><name><surname>Sammet</surname><given-names>Kaarel</given-names></name><name><surname>Kurina</surname><given-names>Olavi</given-names></name><name><surname>Klompen</surname><given-names>Hans</given-names></name></person-group><article-title>The first Nearctic record of the genus <italic><tp:taxon-name><tp:taxon-name-part taxon-name-part-type="genus" reg="Neocheiridium">Neocheiridium</tp:taxon-name-part></tp:taxon-name></italic> (<tp:taxon-name><tp:taxon-name-part taxon-name-part-type="order">Pseudoscorpiones</tp:taxon-name-part></tp:taxon-name>: <tp:taxon-name><tp:taxon-name-part taxon-name-part-type="family">Cheiridiidae</tp:taxon-name-part></tp:taxon-name>), with description of <italic><tp:taxon-name><tp:taxon-name-part taxon-name-part-type="genus" reg="Neocheiridium">Neocheiridium</tp:taxon-name-part> <tp:taxon-name-part taxon-name-part-type="species" reg="gullahorum">gullahorum</tp:taxon-name-part></tp:taxon-name></italic> sp. n.</article-title><source>Biodivers Data J</source><day>24</day><month>1</month><year>2020</year><volume>8</volume><pub-id pub-id-type="doi">10.3897/BDJ.8.e48278</pub-id></mixed-citation></tp:treatment-meta><tp:nomenclature><tp:taxon-name><object-id xmlns:xlink="http://www.w3.org/1999/xlink" content-type="arpha" xlink:type="simple">B18A1CDB-7DF8-529A-B7E6-8C59680B6878</object-id><tp:taxon-name-part taxon-name-part-type="genus">Neocheiridium</tp:taxon-name-part> <tp:taxon-name-part taxon-name-part-type="species">gullahorum</tp:taxon-name-part><object-id xmlns:xlink="http://www.w3.org/1999/xlink" content-type="zoobank" xlink:type="simple" object-id-type="ZooBank">urn:lsid:zoobank.org:act:02840F97-D62A-404C-9724-6831E2D1C6F9</object-id></tp:taxon-name><tp:taxon-authority>Sammet</tp:taxon-authority><tp:taxon-status xmlns:xlink="http://www.w3.org/1999/xlink" xlink:type="simple">sp. n.</tp:taxon-status></tp:nomenclature><tp:treatment-sec sec-type="materials"><title>Materials</title><list list-type="alpha-lower" list-content="occurrences"><list-item><p><bold>Type status:</bold> <named-content xmlns:xlink="http://www.w3.org/1999/xlink" content-type="dwc:typeStatus" xlink:type="simple">Holotype</named-content>. <bold>Occurrence:</bold> catalogNumber: <named-content xmlns:xlink="http://www.w3.org/1999/xlink" content-type="dwc:catalogNumber" xlink:type="simple">OSAL 0128942</named-content>; recordedBy: <named-content xmlns:xlink="http://www.w3.org/1999/xlink" content-type="dwc:recordedBy" xlink:type="simple">Hans Klompen</named-content>; sex: <named-content xmlns:xlink="http://www.w3.org/1999/xlink" content-type="dwc:sex" xlink:type="simple">female</named-content>; preparations: <named-content xmlns:xlink="http://www.w3.org/1999/xlink" content-type="dwc:preparations" xlink:type="simple">in ethanol</named-content>; <bold>Location:</bold> higherGeography: <named-content xmlns:xlink="http://www.w3.org/1999/xlink" content-type="dwc:higherGeography" xlink:type="simple">USA, South Carolina, Beaufort Co.</named-content>; island: <named-content xmlns:xlink="http://www.w3.org/1999/xlink" content-type="dwc:island" xlink:type="simple">Hilton Head Island</named-content>; municipality: <named-content xmlns:xlink="http://www.w3.org/1999/xlink" content-type="dwc:municipality" xlink:type="simple">Sea Pines</named-content>; verbatimLatitude: <named-content xmlns:xlink="http://www.w3.org/1999/xlink" content-type="dwc:verbatimLatitude" xlink:type="simple">32°08'00"N</named-content>; verbatimLongitude: <named-content xmlns:xlink="http://www.w3.org/1999/xlink" content-type="dwc:verbatimLongitude" xlink:type="simple">80°47'40"W</named-content>; decimalLatitude: <named-content xmlns:xlink="http://www.w3.org/1999/xlink" content-type="dwc:decimalLatitude" xlink:type="simple">32.1332</named-content>; decimalLongitude: <named-content xmlns:xlink="http://www.w3.org/1999/xlink" content-type="dwc:decimalLongitude" xlink:type="simple">-80.7945</named-content>; <bold>Event:</bold> samplingProtocol: <named-content xmlns:xlink="http://www.w3.org/1999/xlink" content-type="dwc:samplingProtocol" xlink:type="simple">Tullgren funnel</named-content>; year: <named-content xmlns:xlink="http://www.w3.org/1999/xlink" content-type="dwc:year" xlink:type="simple">2004</named-content>; month: <named-content xmlns:xlink="http://www.w3.org/1999/xlink" content-type="dwc:month" xlink:type="simple">12</named-content>; day: <named-content xmlns:xlink="http://www.w3.org/1999/xlink" content-type="dwc:day" xlink:type="simple">29</named-content>; habitat: <named-content xmlns:xlink="http://www.w3.org/1999/xlink" content-type="dwc:habitat" xlink:type="simple">litter and soil in hollow tree</named-content>; <bold>Record Level:</bold> type: <named-content xmlns:xlink="http://www.w3.org/1999/xlink" content-type="dwc:type" xlink:type="simple">PhysicalObject</named-content>; institutionID: <named-content xmlns:xlink="http://www.w3.org/1999/xlink" content-type="dwc:institutionID" xlink:type="simple">Ohio State University, Museum of Biological Diversity</named-content>; institutionCode: <named-content xmlns:xlink="http://www.w3.org/1999/xlink" content-type="dwc:institutionCode" xlink:type="simple">OSU</named-content>; basisOfRecord: <named-content xmlns:xlink="http://www.w3.org/1999/xlink" content-type="dwc:basisOfRecord" xlink:type="simple">PreservedSpecimen</named-content></p></list-item><list-item><p><bold>Type status:</bold> <named-content xmlns:xlink="http://www.w3.org/1999/xlink" content-type="dwc:typeStatus" xlink:type="simple">Paratype</named-content>. <bold>Occurrence:</bold> catalogNumber: <named-content xmlns:xlink="http://www.w3.org/1999/xlink" content-type="dwc:catalogNumber" xlink:type="simple">OSAL 0128944</named-content>; recordedBy: <named-content xmlns:xlink="http://www.w3.org/1999/xlink" content-type="dwc:recordedBy" xlink:type="simple">Hans Klompen</named-content>; sex: <named-content xmlns:xlink="http://www.w3.org/1999/xlink" content-type="dwc:sex" xlink:type="simple">male</named-content>; preparations: <named-content xmlns:xlink="http://www.w3.org/1999/xlink" content-type="dwc:preparations" xlink:type="simple">in ethanol</named-content>; <bold>Location:</bold> higherGeography: <named-content xmlns:xlink="http://www.w3.org/1999/xlink" content-type="dwc:higherGeography" xlink:type="simple">USA, South Carolina, Beaufort Co.</named-content>; island: <named-content xmlns:xlink="http://www.w3.org/1999/xlink" content-type="dwc:island" xlink:type="simple">Hilton Head Island</named-content>; municipality: <named-content xmlns:xlink="http://www.w3.org/1999/xlink" content-type="dwc:municipality" xlink:type="simple">Sea Pines</named-content>; verbatimLatitude: <named-content xmlns:xlink="http://www.w3.org/1999/xlink" content-type="dwc:verbatimLatitude" xlink:type="simple">32°08'00"N</named-content>; verbatimLongitude: <named-content xmlns:xlink="http://www.w3.org/1999/xlink" content-type="dwc:verbatimLongitude" xlink:type="simple">80°47'40"W</named-content>; decimalLatitude: <named-content xmlns:xlink="http://www.w3.org/1999/xlink" content-type="dwc:decimalLatitude" xlink:type="simple">32.1332</named-content>; decimalLongitude: <named-content xmlns:xlink="http://www.w3.org/1999/xlink" content-type="dwc:decimalLongitude" xlink:type="simple">-80.7945</named-content>; <bold>Event:</bold> samplingProtocol: <named-content xmlns:xlink="http://www.w3.org/1999/xlink" content-type="dwc:samplingProtocol" xlink:type="simple">Tullgren funnel</named-content>; year: <named-content xmlns:xlink="http://www.w3.org/1999/xlink" content-type="dwc:year" xlink:type="simple">2004</named-content>; month: <named-content xmlns:xlink="http://www.w3.org/1999/xlink" content-type="dwc:month" xlink:type="simple">12</named-content>; day: <named-content xmlns:xlink="http://www.w3.org/1999/xlink" content-type="dwc:day" xlink:type="simple">29</named-content>; habitat: <named-content xmlns:xlink="http://www.w3.org/1999/xlink" content-type="dwc:habitat" xlink:type="simple">litter and soil in hollow tree</named-content>; <bold>Record Level:</bold> type: <named-content xmlns:xlink="http://www.w3.org/1999/xlink" content-type="dwc:type" xlink:type="simple">PhysicalObject</named-content>; institutionID: <named-content xmlns:xlink="http://www.w3.org/1999/xlink" content-type="dwc:institutionID" xlink:type="simple">Ohio State University, Museum of Biological Diversity</named-content>; institutionCode: <named-content xmlns:xlink="http://www.w3.org/1999/xlink" content-type="dwc:institutionCode" xlink:type="simple">OSU</named-content>; basisOfRecord: <named-content xmlns:xlink="http://www.w3.org/1999/xlink" content-type="dwc:basisOfRecord" xlink:type="simple">PreservedSpecimen</named-content></p></list-item><list-item><p><bold>Type status:</bold> <named-content xmlns:xlink="http://www.w3.org/1999/xlink" content-type="dwc:typeStatus" xlink:type="simple">Paratype</named-content>. <bold>Occurrence:</bold> catalogNumber: <named-content xmlns:xlink="http://www.w3.org/1999/xlink" content-type="dwc:catalogNumber" xlink:type="simple">IZBE0310757</named-content>; recordedBy: <named-content xmlns:xlink="http://www.w3.org/1999/xlink" content-type="dwc:recordedBy" xlink:type="simple">Hans Klompen</named-content>; sex: <named-content xmlns:xlink="http://www.w3.org/1999/xlink" content-type="dwc:sex" xlink:type="simple">female</named-content>; preparations: <named-content xmlns:xlink="http://www.w3.org/1999/xlink" content-type="dwc:preparations" xlink:type="simple">mounted to slide</named-content>; <bold>Location:</bold> higherGeography: <named-content xmlns:xlink="http://www.w3.org/1999/xlink" content-type="dwc:higherGeography" xlink:type="simple">USA, South Carolina, Beaufort Co.</named-content>; island: <named-content xmlns:xlink="http://www.w3.org/1999/xlink" content-type="dwc:island" xlink:type="simple">Hilton Head Island</named-content>; locality: <named-content xmlns:xlink="http://www.w3.org/1999/xlink" content-type="dwc:locality" xlink:type="simple">Sea Pines</named-content>; verbatimLatitude: <named-content xmlns:xlink="http://www.w3.org/1999/xlink" content-type="dwc:verbatimLatitude" xlink:type="simple">32°08'00"N</named-content>; verbatimLongitude: <named-content xmlns:xlink="http://www.w3.org/1999/xlink" content-type="dwc:verbatimLongitude" xlink:type="simple">80°47'40"W</named-content>; decimalLatitude: <named-content xmlns:xlink="http://www.w3.org/1999/xlink" content-type="dwc:decimalLatitude" xlink:type="simple">32.1332</named-content>; decimalLongitude: <named-content xmlns:xlink="http://www.w3.org/1999/xlink" content-type="dwc:decimalLongitude" xlink:type="simple">-80.7945</named-content>; <bold>Event:</bold> samplingProtocol: <named-content xmlns:xlink="http://www.w3.org/1999/xlink" content-type="dwc:samplingProtocol" xlink:type="simple">Tullgren funnel</named-content>; year: <named-content xmlns:xlink="http://www.w3.org/1999/xlink" content-type="dwc:year" xlink:type="simple">2004</named-content>; month: <named-content xmlns:xlink="http://www.w3.org/1999/xlink" content-type="dwc:month" xlink:type="simple">12</named-content>; day: <named-content xmlns:xlink="http://www.w3.org/1999/xlink" content-type="dwc:day" xlink:type="simple">29</named-content>; habitat: <named-content xmlns:xlink="http://www.w3.org/1999/xlink" content-type="dwc:habitat" xlink:type="simple">litter and soil in hollow tree</named-content>; <bold>Record Level:</bold> type: <named-content xmlns:xlink="http://www.w3.org/1999/xlink" content-type="dwc:type" xlink:type="simple">PhysicalObject</named-content>; institutionID: <named-content xmlns:xlink="http://www.w3.org/1999/xlink" content-type="dwc:institutionID" xlink:type="simple">Estonian University of Life Sciences, Entomological Collection</named-content>; collectionCode: <named-content xmlns:xlink="http://www.w3.org/1999/xlink" content-type="dwc:collectionCode" xlink:type="simple">IZBE</named-content>; basisOfRecord: <named-content xmlns:xlink="http://www.w3.org/1999/xlink" content-type="dwc:basisOfRecord" xlink:type="simple">PreservedSpecimen</named-content></p></list-item></list></tp:treatment-sec><tp:treatment-sec sec-type="Description"><title>Description</title><p><bold>Diagnosis</bold>: <italic><tp:taxon-name><tp:taxon-name-part taxon-name-part-type="genus" reg="Neocheiridium">Neocheiridium</tp:taxon-name-part></tp:taxon-name></italic> species with sharp triangular teeth on the distal end of the palpal chela, becoming trapezoidal and gradually flatter towards the proximal end, metazonal depression open to posterior margin, 7 trichobothria on the fixed pedipalp finger and 1 on the movable finger. Palpal chelae length-width ratio with pedicel 2.4-2.6. Body length at least 1 mm, no more than 7 setae on the half-tergites, 4 teeth on the cheliceral fixed finger, female galea without apical branches, tubercles on tergites I-III similar to tubercles of other tergites, two pairs of setae between eyes and cucullus.</p><p><bold>Female</bold> (holotype and 1 paratype). Body length 1.12 (1.21) mm (Fig. <xref ref-type="fig" rid="F5358936">2</xref> A andB). Carapax wider than long, 0.36 (0.37) × 0.5 (0.54) mm, dark chestnut brown, with small very weakly bilobed cucullus, two small eyes, well-developed procurved furrow and "shoulders" (Fig. <xref ref-type="fig" rid="F5358936">2</xref> A). Integument tuberculate, the tubercles irregularly polygonal to star-shaped, often longitudinally connected. Metazonal depression parabolic (triangular), open to posterior margin, with longitudinally fusiform granulation, no lateral depressions, posterior margin of the carapax weakly convex, almost angular, with sparse small tubercles. Most setae with cerotegument, giving them leaf-like appearance. Two pairs of setae on the anterior margin of carapax (cucullus), followed by 2 pairs of setae before the eyes and one pair between the eyes. Position of setae in the posterior part of carapax more irregular, total number of setae 19-20 (Fig. <xref ref-type="fig" rid="F5358936">2</xref>C).</p><p>Abdomen with 10 tergites visible from above (Fig. <xref ref-type="fig" rid="F5358936">2</xref>B). I (half)tergites with 2-3 setae in relatively medial position, II tergites with 4 setae, III tergites with 6 setae, IV-VI tergites with 7-8 setae, tergites VII with 6 setae, VIII tergites with 6 setae, IX tergites with 5 setae, X tergites with 3. Setae on carapax and marginal region of abdomen leaf-like and strongly curved, setae on the medial region of tergites and sternites leaf-like and weakly curved. Tubercles on tergites irregularly polygonal and often forming longitudinal to diagonal rows of 2-3 tubercles.</p><p>Pedipalps with irregular granulation (the largest tubercles more than 3× larger than the smallest), femur 0.25 (0,26) / 0.09 (0.1), patella 0.22 (0.23) / 0.11 (0.11) (Fig. <xref ref-type="fig" rid="F5488530">3</xref> A). Palpal chelal length 0.32 (0.37), finger 0.16 (0.13). Palpal fixed finger distal teeth longer and conical-recurved, from the 7-8th teeth onwards trapezoidal and gradually lower, 17 on fixed finger (plus one small distal lateral tooth) (Fig. <xref ref-type="fig" rid="F5488530">3</xref> B). Fourteen teeth on the movable finger, distally two small forward directed teeth, followed by larger triangular teeth that become more recurved and lower basally (Fig. <xref ref-type="fig" rid="F5488530">3</xref> C). Fixed finger with 4 external and 3 internal trichobothria, movable finger with 1 external trichobothrium.</p><p>Coxae tuberculate (round regularly spaced tubercules), coxa I with sparse tubercules, more concentrated on edges, bearing 4 setae, other leg coxae and palpal coxae more densely tuberculate (Fig. <xref ref-type="fig" rid="F5358936">2</xref> A, Fig. <xref ref-type="fig" rid="F5358936">2</xref>Fig. <xref ref-type="fig" rid="F5488534">4</xref>C), manducatory process with 3 setae, coxa II with 3 setae, III with 3 setae (?), IV with 6 setae and medially fused. Anus surrounded by two pairs of setae (Fig. <xref ref-type="fig" rid="F5488534">4</xref> D) Leg I: femur 0.16 (0.19) / 0.06 (0.07), tibia 0.14 (0.16) / 0.05 (0.06), tarsus 0.15 (0.16) / 0.04 (0.04) (Fig. <xref ref-type="fig" rid="F5488534">4</xref> B). Leg IV: femur 0.26 (0.27) / 0.083 (0.095), tibia 0.16 (0.17) / 0.055 (0.58), tarsus 0.15 (0.16) / 0.04 (0.45), suture between femur and patella barely visible (Fig. <xref ref-type="fig" rid="F5488534">4</xref> B).</p><p>Anterior genital operculum with two irregularly rectangular chitinised plates and medial subparallel lyrifissures, with 6-8 small setae, broadly fused to the next sternite. Posterior operculum with two elongate sclerotised plates bearing 3 setae and two parallel lyrifissures (Fig. <xref ref-type="fig" rid="F5488534">4</xref>C).</p><p><bold>Male</bold> (allotype): with similar body proportions, but smaller body length (without chelicerae) ~1.1 mm, carapax 0.33 × 0.49 mm. Body surface sculpture similar to female. Half-tergites I with 2 setae, II - III 4 setae, IV-VII 7 setae, VIII 6 setae, IX 5 setae, X 4 setae. Palpal trochanter 0.08 × 0.09 mm, femur 0.29 × 0.09, patella 0.20 × 0.10, chela 0.34 × 0.14 (length with pedicel 0.37), fingers 0.16. Trichobothria in the same positions as for female, but <italic>isb</italic> a bit lower (Fig. <xref ref-type="fig" rid="F5488538">5</xref>A and B). Genital operculum with 12 setae and a central group of 10 shorter setae, posterior operculum with a small medial notch (Fig. <xref ref-type="fig" rid="F5488538">5</xref>C).</p></tp:treatment-sec><tp:treatment-sec sec-type="Etymology"><title>Etymology</title><p>The specific name derives from the word „gullah“ used to describe the people and traditional culture of the type locality, with genitive plural ending –<italic>orum</italic>.</p></tp:treatment-sec><tp:treatment-sec><!--Section generated to contain objects referenced in tp:taxon-treatment.--><fig id="F5358936" position="float" orientation="portrait"><object-id xmlns:xlink="http://www.w3.org/1999/xlink" content-type="arpha" xlink:type="simple">A1F2B5E7-0EDD-51EF-965F-2547CA335D6A</object-id><object-id xmlns:xlink="http://www.w3.org/1999/xlink" content-type="doi" xlink:type="simple">10.3897/BDJ.8.e48278.figure2</object-id><label>Figure 2.</label><caption><p><italic><tp:taxon-name><tp:taxon-name-part taxon-name-part-type="genus" reg="Neocheiridium">Neocheiridium</tp:taxon-name-part> <tp:taxon-name-part taxon-name-part-type="species" reg="gullahorum">gullahorum</tp:taxon-name-part></tp:taxon-name></italic> n. sp. female <bold>A.</bold> habitus, ventral view (holotype); <bold>B.</bold> habitus, dorsal view (female paratype); <bold>C.</bold> carapax dorsal (holotype); <bold>D.</bold> rallum (female paratype); <bold>E.</bold> chelicera (female paratype).</p></caption><graphic xmlns:xlink="http://www.w3.org/1999/xlink" xlink:href="bdj-08-e48278-g002.jpg" position="float" id="oo_371320.jpg" orientation="portrait" xlink:type="simple"><uri content-type="original_file" xlink:type="simple">https://binary.pensoft.net/fig/371320</uri></graphic></fig><fig id="F5488530" position="float" orientation="portrait"><object-id xmlns:xlink="http://www.w3.org/1999/xlink" content-type="arpha" xlink:type="simple">6C4DC96D-0BA7-5F36-9891-1445A3688505</object-id><object-id xmlns:xlink="http://www.w3.org/1999/xlink" content-type="doi" xlink:type="simple">10.3897/BDJ.8.e48278.figure3</object-id><label>Figure 3.</label><caption><p><italic><tp:taxon-name><tp:taxon-name-part taxon-name-part-type="genus" reg="Neocheiridium">Neocheiridium</tp:taxon-name-part> <tp:taxon-name-part taxon-name-part-type="species" reg="gullahorum">gullahorum</tp:taxon-name-part></tp:taxon-name></italic> n. sp pedipalp (female holotype) <bold>A.</bold> dorsal view; <bold>B.</bold> lateral view of the distal part of the fixed finger; <bold>C.</bold> lateral view of the distal part of the movable finger.</p></caption><graphic xmlns:xlink="http://www.w3.org/1999/xlink" xlink:href="bdj-08-e48278-g003.jpg" position="float" id="oo_371321.jpg" orientation="portrait" xlink:type="simple"><uri content-type="original_file" xlink:type="simple">https://binary.pensoft.net/fig/371321</uri></graphic></fig><fig id="F5488534" position="float" orientation="portrait"><object-id xmlns:xlink="http://www.w3.org/1999/xlink" content-type="arpha" xlink:type="simple">7BCD62BE-0194-52FC-9524-A1A89BF0A6BF</object-id><object-id xmlns:xlink="http://www.w3.org/1999/xlink" content-type="doi" xlink:type="simple">10.3897/BDJ.8.e48278.figure4</object-id><label>Figure 4.</label><caption><p><italic><tp:taxon-name><tp:taxon-name-part taxon-name-part-type="genus" reg="Neocheiridium">Neocheiridium</tp:taxon-name-part> <tp:taxon-name-part taxon-name-part-type="species" reg="gullahorum">gullahorum</tp:taxon-name-part></tp:taxon-name></italic> n. sp <bold>A.</bold> leg I; <bold>B.</bold> leg IV (female paratype); <bold>C.</bold> genital area (female paratype); <bold>D.</bold> sternite XI (holotype).</p></caption><graphic xmlns:xlink="http://www.w3.org/1999/xlink" xlink:href="bdj-08-e48278-g004.jpg" position="float" id="oo_371322.jpg" orientation="portrait" xlink:type="simple"><uri content-type="original_file" xlink:type="simple">https://binary.pensoft.net/fig/371322</uri></graphic></fig><fig id="F5488538" position="float" orientation="portrait"><object-id xmlns:xlink="http://www.w3.org/1999/xlink" content-type="arpha" xlink:type="simple">23F2CF3C-3F6B-501B-A2EB-ACB557B8093D</object-id><object-id xmlns:xlink="http://www.w3.org/1999/xlink" content-type="doi" xlink:type="simple">10.3897/BDJ.8.e48278.figure5</object-id><label>Figure 5.</label><caption><p><italic><tp:taxon-name><tp:taxon-name-part taxon-name-part-type="genus" reg="Neocheiridium">Neocheiridium</tp:taxon-name-part> <tp:taxon-name-part taxon-name-part-type="species" reg="gullahorum">gullahorum</tp:taxon-name-part></tp:taxon-name></italic> n. sp <bold>A.</bold> Pedipalp chela, external lateral view (male paratype); <bold>B.</bold> pedipalp chela, internal lateral view (male paratype); <bold>C.</bold> external genitalia (male paratype).</p></caption><graphic xmlns:xlink="http://www.w3.org/1999/xlink" xlink:href="bdj-08-e48278-g005.jpg" position="float" id="oo_371323.jpg" orientation="portrait" xlink:type="simple"><uri content-type="original_file" xlink:type="simple">https://binary.pensoft.net/fig/371323</uri></graphic></fig></tp:treatment-sec></tp:taxon-treatment>
